# Supplementary material for: Structural and Functional Analysis of Porcine CR1-like Proteins in C4b-Mediated Immune Responses
Source: Vet Sci. 2025 Dec 30;13(1):33. doi: 10.3390/vetsci13010033 (PMC12846707; doi:10.3390/vetsci13010033)
Supplement: Supplementary file 1 [file vetsci-13-00033-s001.zip]

Archive with 3 entries (3 files):
- Figure S1 - Western blot original images.zip
- Figure S2 - Western blot original images.zip
- Figure S3 - Western blot original images.zip
